# Supplementary material for: Analysis of shared pathogenic mechanisms and drug targets in myocardial infarction and gastric cancer based on transcriptomics and machine learning
Source: Front Immunol. 2025 Mar 21;16:1533959. doi: 10.3389/fimmu.2025.1533959 (PMC11968731; doi:10.3389/fimmu.2025.1533959)
Supplement: Supplementary file 1 [file DataSheet1.csv]

	SNP	effect_allele.exposure	other_allele.exposure	effect_allele.outcome	other_allele.outcome	beta.exposure	beta.outcome	eaf.exposure	eaf.outcome	remove	palindromic	ambiguous	id.outcome	chr	pos	se.outcome	samplesize.outcome	pval.outcome	outcome	originalname.outcome	outcome.deprecated	mr_keep.outcome	data_source.outcome	samplesize.exposure	pos.exposure	chr.exposure	pval.exposure	se.exposure	id.exposure	exposure	mr_keep.exposure	pval_origin.exposure	data_source.exposure	MAF	action	mr_keep
1	rs1032996	A	C	A	C	-0.2112	-0.0031	0.9713	0.928424	FALSE	FALSE	FALSE	ebi-a-GCST90018849	1	48043687	0.0205	476116	0.8789	Gastric cancer || id:ebi-a-GCST90018849	Gastric cancer	Gastric cancer || ||	TRUE	igd	NA	48043687	1	7.13001e-06	0.047	finn-b-I9_MI_STRICT_EXNONE	Myocardial infarction, strict || id:finn-b-I9_MI_STRICT_EXNONE	TRUE	reported	igd	0.0286999999999999	3	TRUE
2	rs10776832	T	C	T	C	0.0813	0.0151	0.7159	0.746149	FALSE	FALSE	FALSE	ebi-a-GCST90018849	9	138495074	0.0199	476116	0.4471	Gastric cancer || id:ebi-a-GCST90018849	Gastric cancer	Gastric cancer || ||	TRUE	igd	NA	138495074	9	4.97496e-06	0.0178	finn-b-I9_MI_STRICT_EXNONE	Myocardial infarction, strict || id:finn-b-I9_MI_STRICT_EXNONE	TRUE	reported	igd	0.2841	3	TRUE
8	rs1229454	A	G	A	G	-0.0724	-0.0114	0.4736	0.469919	FALSE	FALSE	FALSE	ebi-a-GCST90018849	7	81535972	0.0159	476116	0.473301	Gastric cancer || id:ebi-a-GCST90018849	Gastric cancer	Gastric cancer || ||	TRUE	igd	NA	81535972	7	5.40095e-06	0.0159	finn-b-I9_MI_STRICT_EXNONE	Myocardial infarction, strict || id:finn-b-I9_MI_STRICT_EXNONE	TRUE	reported	igd	0.4736	3	TRUE
9	rs12594129	C	A	C	A	-0.2888	-0.0257	0.02891	0.02885	FALSE	FALSE	FALSE	ebi-a-GCST90018849	15	89509679	0.2405	476116	0.9149	Gastric cancer || id:ebi-a-GCST90018849	Gastric cancer	Gastric cancer || ||	TRUE	igd	NA	89509679	15	2.026e-09	0.0482	finn-b-I9_MI_STRICT_EXNONE	Myocardial infarction, strict || id:finn-b-I9_MI_STRICT_EXNONE	TRUE	reported	igd	0.02891	3	TRUE
11	rs13374948	G	A	G	A	-0.1154	-0.0028	0.1371	0.147266	FALSE	FALSE	FALSE	ebi-a-GCST90018849	1	228235008	0.0188	476116	0.8816	Gastric cancer || id:ebi-a-GCST90018849	Gastric cancer	Gastric cancer || ||	TRUE	igd	NA	228235008	1	5.319e-07	0.023	finn-b-I9_MI_STRICT_EXNONE	Myocardial infarction, strict || id:finn-b-I9_MI_STRICT_EXNONE	TRUE	reported	igd	0.1371	3	TRUE
13	rs142384226	T	C	T	C	-0.2336	-0.3414	0.02509	0.02533	FALSE	FALSE	FALSE	ebi-a-GCST90018849	1	236784037	0.2569	476116	0.1839	Gastric cancer || id:ebi-a-GCST90018849	Gastric cancer	Gastric cancer || ||	TRUE	igd	NA	236784037	1	6.63193e-06	0.0518	finn-b-I9_MI_STRICT_EXNONE	Myocardial infarction, strict || id:finn-b-I9_MI_STRICT_EXNONE	TRUE	reported	igd	0.02509	3	TRUE
15	rs148812457	A	G	A	G	0.3803	0.084	0.01217	0.0237391	FALSE	FALSE	FALSE	ebi-a-GCST90018849	1	17890801	0.154	476116	0.5854	Gastric cancer || id:ebi-a-GCST90018849	Gastric cancer	Gastric cancer || ||	TRUE	igd	NA	17890801	1	5.07598e-07	0.0757	finn-b-I9_MI_STRICT_EXNONE	Myocardial infarction, strict || id:finn-b-I9_MI_STRICT_EXNONE	TRUE	reported	igd	0.01217	3	TRUE
16	rs1587493	A	G	A	G	-0.1243	-0.0231	0.9086	0.858938	FALSE	FALSE	FALSE	ebi-a-GCST90018849	2	234689751	0.0253	476116	0.3624	Gastric cancer || id:ebi-a-GCST90018849	Gastric cancer	Gastric cancer || ||	TRUE	igd	NA	234689751	2	9.11003e-06	0.028	finn-b-I9_MI_STRICT_EXNONE	Myocardial infarction, strict || id:finn-b-I9_MI_STRICT_EXNONE	TRUE	reported	igd	0.0914	3	TRUE
18	rs170704	A	C	A	C	-0.2212	-0.1669	0.02957	0.0319221	FALSE	FALSE	FALSE	ebi-a-GCST90018849	6	134253421	0.1324	476116	0.2074	Gastric cancer || id:ebi-a-GCST90018849	Gastric cancer	Gastric cancer || ||	TRUE	igd	NA	134253421	6	4.83905e-06	0.0484	finn-b-I9_MI_STRICT_EXNONE	Myocardial infarction, strict || id:finn-b-I9_MI_STRICT_EXNONE	TRUE	reported	igd	0.02957	3	TRUE
19	rs17161463	T	C	T	C	-0.0828	-0.013	0.2577	0.220062	FALSE	FALSE	FALSE	ebi-a-GCST90018849	5	108054728	0.0295	476116	0.6592	Gastric cancer || id:ebi-a-GCST90018849	Gastric cancer	Gastric cancer || ||	TRUE	igd	NA	108054728	5	5.69403e-06	0.0183	finn-b-I9_MI_STRICT_EXNONE	Myocardial infarction, strict || id:finn-b-I9_MI_STRICT_EXNONE	TRUE	reported	igd	0.2577	3	TRUE
20	rs2016525	G	A	G	A	0.179	0.109	0.0422	0.0307395	FALSE	FALSE	FALSE	ebi-a-GCST90018849	1	174355957	0.1302	476116	0.4024	Gastric cancer || id:ebi-a-GCST90018849	Gastric cancer	Gastric cancer || ||	TRUE	igd	NA	174355957	1	5.99805e-06	0.0395	finn-b-I9_MI_STRICT_EXNONE	Myocardial infarction, strict || id:finn-b-I9_MI_STRICT_EXNONE	TRUE	reported	igd	0.0422	3	TRUE
21	rs2157024	G	A	G	A	0.0848	-0.014	0.2535	0.320134	FALSE	FALSE	FALSE	ebi-a-GCST90018849	16	13583664	0.016	476116	0.3809	Gastric cancer || id:ebi-a-GCST90018849	Gastric cancer	Gastric cancer || ||	TRUE	igd	NA	13583664	16	2.84997e-06	0.0181	finn-b-I9_MI_STRICT_EXNONE	Myocardial infarction, strict || id:finn-b-I9_MI_STRICT_EXNONE	TRUE	reported	igd	0.2535	3	TRUE
22	rs28451064	A	G	A	G	0.1441	0.0976	0.1534	0.102692	FALSE	FALSE	FALSE	ebi-a-GCST90018849	21	35593827	0.0617	476116	0.1134	Gastric cancer || id:ebi-a-GCST90018849	Gastric cancer	Gastric cancer || ||	TRUE	igd	NA	35593827	21	5.38146e-11	0.022	finn-b-I9_MI_STRICT_EXNONE	Myocardial infarction, strict || id:finn-b-I9_MI_STRICT_EXNONE	TRUE	reported	igd	0.1534	3	TRUE
31	rs4927191	C	T	C	T	-0.099	-0.0142	0.2876	0.246243	FALSE	FALSE	FALSE	ebi-a-GCST90018849	1	55491702	0.0217	476116	0.5108	Gastric cancer || id:ebi-a-GCST90018849	Gastric cancer	Gastric cancer || ||	TRUE	igd	NA	55491702	1	1.70801e-08	0.0176	finn-b-I9_MI_STRICT_EXNONE	Myocardial infarction, strict || id:finn-b-I9_MI_STRICT_EXNONE	TRUE	reported	igd	0.2876	3	TRUE
32	rs55730499	T	C	T	C	0.2728	0.0371	0.04577	0.0711381	FALSE	FALSE	FALSE	ebi-a-GCST90018849	6	161005610	0.0867	476116	0.6688	Gastric cancer || id:ebi-a-GCST90018849	Gastric cancer	Gastric cancer || ||	TRUE	igd	NA	161005610	6	6.50429e-13	0.0379	finn-b-I9_MI_STRICT_EXNONE	Myocardial infarction, strict || id:finn-b-I9_MI_STRICT_EXNONE	TRUE	reported	igd	0.04577	3	TRUE
33	rs61842119	C	T	C	T	-0.0965	-0.0053	0.1828	0.186071	FALSE	FALSE	FALSE	ebi-a-GCST90018849	10	17420907	0.0208	476116	0.7984	Gastric cancer || id:ebi-a-GCST90018849	Gastric cancer	Gastric cancer || ||	TRUE	igd	NA	17420907	10	2.67498e-06	0.0206	finn-b-I9_MI_STRICT_EXNONE	Myocardial infarction, strict || id:finn-b-I9_MI_STRICT_EXNONE	TRUE	reported	igd	0.1828	3	TRUE
35	rs62550966	T	C	T	C	0.1625	0.1086	0.05002	0.0291778	FALSE	FALSE	FALSE	ebi-a-GCST90018849	9	91397911	0.1298	476116	0.4027	Gastric cancer || id:ebi-a-GCST90018849	Gastric cancer	Gastric cancer || ||	TRUE	igd	NA	91397911	9	7.88206e-06	0.0364	finn-b-I9_MI_STRICT_EXNONE	Myocardial infarction, strict || id:finn-b-I9_MI_STRICT_EXNONE	TRUE	reported	igd	0.05002	3	TRUE
37	rs6835978	G	A	G	A	-0.0878	-0.0346	0.2139	0.200009	FALSE	FALSE	FALSE	ebi-a-GCST90018849	4	47500814	0.0447	476116	0.4393	Gastric cancer || id:ebi-a-GCST90018849	Gastric cancer	Gastric cancer || ||	TRUE	igd	NA	47500814	4	5.62406e-06	0.0193	finn-b-I9_MI_STRICT_EXNONE	Myocardial infarction, strict || id:finn-b-I9_MI_STRICT_EXNONE	TRUE	reported	igd	0.2139	3	TRUE
38	rs71632108	C	T	C	T	0.1538	0.0423	0.05984	0.0860112	FALSE	FALSE	FALSE	ebi-a-GCST90018849	1	181267101	0.0797	476116	0.595899	Gastric cancer || id:ebi-a-GCST90018849	Gastric cancer	Gastric cancer || ||	TRUE	igd	NA	181267101	1	4.76705e-06	0.0336	finn-b-I9_MI_STRICT_EXNONE	Myocardial infarction, strict || id:finn-b-I9_MI_STRICT_EXNONE	TRUE	reported	igd	0.05984	3	TRUE
40	rs7489197	T	C	T	C	-0.0776	-0.0049	0.3141	0.286464	FALSE	FALSE	FALSE	ebi-a-GCST90018849	12	38750065	0.0214	476116	0.8186	Gastric cancer || id:ebi-a-GCST90018849	Gastric cancer	Gastric cancer || ||	TRUE	igd	NA	38750065	12	5.73205e-06	0.0171	finn-b-I9_MI_STRICT_EXNONE	Myocardial infarction, strict || id:finn-b-I9_MI_STRICT_EXNONE	TRUE	reported	igd	0.3141	3	TRUE
42	rs887389	G	A	G	A	0.0746	0.0277	0.6249	0.537542	FALSE	FALSE	FALSE	ebi-a-GCST90018849	17	3793303	0.0157	476116	0.0784296	Gastric cancer || id:ebi-a-GCST90018849	Gastric cancer	Gastric cancer || ||	TRUE	igd	NA	3793303	17	6.43799e-06	0.0165	finn-b-I9_MI_STRICT_EXNONE	Myocardial infarction, strict || id:finn-b-I9_MI_STRICT_EXNONE	TRUE	reported	igd	0.3751	3	TRUE
